# Supplementary material for: TET1 inhibits cell proliferation by inducing RASSF5 expression
Source: Oncotarget. 2017 Sep 23;8(49):86395–409. doi: 10.18632/oncotarget.21189 (PMC5689693; doi:10.18632/oncotarget.21189)
Supplement: Supplementary file 2 [file oncotarget-08-86395-s002.xls]

## Sheet: Sheet1
position	age	gender	specimen	histologic subtypes	FIGO stage	TNM stage	T	N	M
A1	37	F	ovary	Normal ovarian tissue
A2	31	F	ovary	Normal ovarian tissue
A3	50	F	ovary	Benign adenomas
A4	22	F	ovary	Benign adenomas
A5	37	F	ovary	Benign adenomas
A6	48	F	ovary	clear cell cystadenoma		T1N0M0	T1	N0	M0
A7	26	F	ovary	serous cystadenomas	I	T1N0M0	T1	N0	M0
A8	20	F	ovary	serous cystadenomas	I	T2N0M0	T2	N0	M0
A9	34	F	ovary	serous cystadenomas	I	T2N0M0	T2	N0	M0
A10	29	F	ovary	serous cystadenomas	I	T1N0M0	T1	N0	M0
A11	57	F	ovary	serous cystadenomas	I	T1N0M0	T1	N0	M0
A12	41	F	ovary	serous cystadenomas	I	T2N0M0	T2	N0	M0
A13	30	F	ovary	serous cystadenomas	I	T1N0M0	T1	N0	M0
B1	27	F	ovary	serous cystadenomas	I	T1N0M0	T1	N0	M0
B2	31	F	ovary	serous cystadenomas	I	T1N0M0	T1	N0	M0
B3	50	F	ovary	serous cystadenomas	I	T1N0M0	T1	N0	M0
B4	26	F	ovary	serous cystadenomas	I	T1N0M0	T1	N0	M0
B5	29	F	ovary	serous cystadenomas	I	T1N0M0	T1	N0	M0
B6	61	F	ovary	serous cystadenomas	I~II	T3N0M1	T3	N0	M1
B7	56	F	ovary	serous cystadenomas	I~II	T3N0M1	T3	N0	M1
B8	54	F	ovary	serous cystadenomas	I~II	T1N0M0	T1	N0	M0
B9	42	F	ovary	serous cystadenomas	I~II	T1N0M0	T1	N0	M0
B10	35	F	ovary	serous cystadenomas	I~II	T3N0M1	T3	N0	M1
B11	56	F	ovary	serous cystadenomas	II	T2N0M1	T2	N0	M1
B12	48	F	ovary	serous cystadenomas	II	T1N0M0	T1	N0	M0
B13	54	F	ovary	serous cystadenomas	II	T1N0M0	T1	N0	M0
C1	55	F	ovary	serous cystadenomas	II	T3N0M1	T3	N0	M1
C2	72	F	ovary	serous cystadenomas	II	T1N0M0	T1	N0	M0
C3	57	F	ovary	serous cystadenomas	II	T2N0M0	T2	N0	M0
C4	51	F	ovary	serous cystadenomas	II	T2N0M0	T2	N0	M0
C5	51	F	ovary	serous cystadenomas	II	T1N0M0	T1	N0	M0
C6	75	F	ovary	serous cystadenomas	II	T2N0M0	T2	N0	M0
C7	65	F	ovary	serous cystadenomas	II~III	T1N0M0	T1	N0	M0
C8	42	F	ovary	serous cystadenomas	II~III	T2N0M0	T2	N0	M0
C9	42	F	ovary	serous cystadenomas	II~III	T3N0M1	T3	N0	M1
C10	54	F	ovary	serous cystadenomas	II~III	T3N1M1	T3	N1	M1
C11	51	F	ovary	serous cystadenomas	II~III	T3N0M1	T3	N0	M1
C12	51	F	ovary	serous cystadenomas	III	T3N1M1	T3	N1	M1
C13	45	F	ovary	serous cystadenomas	III	T2N0M0	T2	N0	M0
D1	50	F	ovary	serous cystadenomas	III	T1N0M0	T1	N0	M0
D2	39	F	ovary	serous cystadenomas	III	T2N0M0	T2	N0	M0
D3	74	F	ovary	serous cystadenomas	III	T1N0M0	T1	N0	M0
D4	56	F	ovary	serous cystadenomas	III	T3N0M1	T3	N0	M1
D5	54	F	ovary	serous cystadenomas	III	T3N0M1	T3	N0	M1
D6	60	F	ovary	serous cystadenomas	III	T2N0M0	T2	N0	M0
D7	71	F	ovary	serous cystadenomas	III	T3N0M1	T3	N0	M1
D8	50	F	ovary	serous cystadenomas	III	T3N0M1	T3	N0	M1
D9	53	F	ovary	serous cystadenomas	III	T1N0M0	T1	N0	M0
D10	52	F	ovary	serous cystadenomas	III	T1N0M0	T1	N0	M0
D11	58	F	ovary	serous cystadenomas	III	T1N0M0	T1	N0	M0
D12	50	F	ovary	serous cystadenomas	III	T1N0M0	T1	N0	M0
D13	59	F	ovary	serous cystadenomas	III	T3N0M1	T3	N0	M1
E1	46	F	ovary	serous cystadenomas	III	T2N0M0	T2	N0	M0
E2	40	F	ovary	serous cystadenomas	III	T3N1M1	T3	N1	M1
E3	22	F	ovary	mucinous cystadenomas	I	T1N0M0	T1	N0	M0
E4	38	F	ovary	mucinous cystadenomas	I	T3N1M0	T3	N1	M0
E5	18	F	ovary	mucinous cystadenomas	I	T2N0M0	T2	N0	M0
E6	20	F	ovary	mucinous cystadenomas	I	T1N0M0	T1	N0	M0
E7	57	F	ovary	mucinous cystadenomas	I	T1N0M0	T1	N0	M0
E8	76	F	ovary	mucinous cystadenomas	I	T1N0M0	T1	N0	M0
E9	45	F	ovary	mucinous cystadenomas	I	T2N0M0	T2	N0	M0
E10	56	F	ovary	mucinous cystadenomas	I	T1N0M0	T1	N0	M0
E11	58	F	ovary	mucinous cystadenomas	I~II	T2N0M0	T2	N0	M0
E12	44	F	ovary	mucinous cystadenomas	I~II	T1N0M0	T1	N0	M0
E13	66	F	ovary	mucinous cystadenomas	I~II	T1N0M0	T1	N0	M0
F1	65	F	ovary	mucinous cystadenomas	I~II	T2N0M0	T2	N0	M0
F2	53	F	ovary	mucinous cystadenomas	II	T1N0M0	T1	N0	M0
F3	52	F	ovary	mucinous cystadenomas	II	T1N0M0	T1	N0	M0
F4	50	F	ovary	mucinous cystadenomas	II	T2N0M0	T2	N0	M0
F5	46	F	ovary	mucinous cystadenomas	II	T1N0M0	T1	N0	M0
F6	43	F	ovary	mucinous cystadenomas	III	T1N0M0	T1	N0	M0
F7	51	F	ovary	mucinous cystadenomas	III	T2N0M0	T2	N0	M0
F8	44	F	ovary	endometrioid carcinomas	I	T2N0M0	T2	N0	M0
F9	82	F	ovary	endometrioid carcinomas	II	T1N0M0	T1	N0	M0
F10	51	F	ovary	endometrioid carcinomas	II	T2N0M0	T2	N0	M0
F11	44	F	ovary	endometrioid carcinomas	II	T1N0M0	T1	N0	M0
F12	43	F	ovary	endometrioid carcinomas	II	T3N0M0	T3	N0	M0
F13	62	F	ovary	endometrioid carcinomas	II	T1N0M0	T1	N0	M0
G1	59	F	ovary	endometrioid carcinomas	II	T3N0M1	T3	N0	M1
G2	53	F	ovary	endometrioid carcinomas	II	T1N0M0	T1	N0	M0
G3	44	F	ovary	endometrioid carcinomas	II~III	T1N0M0	T1	N0	M0
G4	66	F	ovary	endometrioid carcinomas	II~III	T1N0M0	T1	N0	M0
G5	42	F	ovary	endometrioid carcinomas	III	T2N0M0	T2	N0	M0
G6	51	F	ovary	endometrioid carcinomas	III	T2N0M0	T2	N0	M0
G7	48	F	ovary	endometrioid carcinomas	III	T1N0M0	T1	N0	M0
G8	43	F	ovary	endometrioid carcinomas	III	T2N0M0	T2	N0	M0
G9	54	F	ovary	endometrioid carcinomas	III	T2N0M0	T2	N0	M0
G10	58	F	ovary	endometrioid carcinomas	III	T3N0M1	T3	N0	M1
G11	68	F	ovary	endometrioid carcinomas	III	T3N1M0	T3	N1	M0
G12	49	F	ovary	endometrioid carcinomas	III	T1N0M0	T1	N0	M0
H1	51	F	ovary	endometrioid carcinomas	III	T1N0M0	T1	N0	M0
H2	65	F	ovary	endometrioid carcinomas	III	T1N0M0	T1	N0	M0
H3	51	F	ovary	endometrioid carcinomas	III	T1N0M0	T1	N0	M0
H4	71	F	ovary	endometrioid carcinomas	III	T3N0M1	T3	N0	M1
H5	58	F	ovary	endometrioid carcinomas	III	T3N0M1	T3	N0	M1
H6	44	F	ovary	endometrioid carcinomas	III	T2N0M0	T2	N0	M0
H7	41	F	ovary	endometrioid carcinomas	III	T1N0M0	T1	N0	M0
H8	59	F	ovary	endometrioid carcinomas	III	T1N0M0	T1	N0	M0
H9	53	F	ovary	endometrioid carcinomas	III	T1N0M0	T1	N0	M0
H10	65	F	ovary	endometrioid carcinomas	III	T3N1M1	T3	N1	M1
H11	60	F	ovary	endometrioid carcinomas	III	T3N0M1	T3	N0	M1
H12	57	F	ovary	endometrioid carcinomas	III	T3N0M1	T3	N0	M1
