# Supplementary material for: TET1 inhibits cell proliferation by inducing RASSF5 expression
Source: Oncotarget. 2017 Sep 23;8(49):86395–409. doi: 10.18632/oncotarget.21189 (PMC5689693; doi:10.18632/oncotarget.21189)
Supplement: Supplementary file 3 [file oncotarget-08-86395-s003.xls]

## Sheet: Sheet1
position	age	gender	specimen	histologic subtypes	FIGO stage	TNM stage
A1,B1	40	F	ovary	Normal ovarian tissue
A2,B2	40	F	ovary	Normal ovarian tissue
A3,B3	19	F	ovary	mucinous cystadenomas
A4,B4	35	F	ovary	theca cell tumor of ovary
A5,B5	42	F	ovary	serous cystadenomas
A6,B6	53	F	ovary	serous cystadenomas	III	T1N0M0
A7,B7	56	F	ovary	serous cystadenomas	II~III	T2N1M0
A8,B8	40	F	ovary	Metastatic carcinoma
A9,B9	58	F	ovary	serous cystadenomas		T1N0M0
A10,B10	50	F	ovary	endometrioid carcinomas	II~III	T2N1M0
A11,B11	65	F	ovary	serous cystadenomas		T1N0M0
A12,B12	42	F	ovary	Dysgerminoma		T2N0M0
A13,B13	9	F	ovary	endometrioid carcinomas	II	T1N0M0
A14,B14	51	F	ovary	serous cystadenomas		T2N0M0
A15,B15	20	F	ovary	serous cystadenomas	II	T2N0M0
C1,D1	47	F	ovary	serous cystadenomas	III	T1N0M0
C2,D2	53	F	ovary	serous cystadenomas	III	T1N0M0
C3,D3	48	F	ovary	endodermal sinus tumor		T2N0M0
C4,D4	44	F	ovary	endometrioid carcinomas	II	T1N0M0
C5,D5	51	F	ovary	serous cystadenomas	III	T3N1M0
C6,D6	65	F	ovary	endometrioid carcinomas	III	T2N0M0
C7,D7	43	F	ovary	serous cystadenomas	III	T1N0M0
C8,D8	45	F	ovary	serous cystadenomas	III	T1N0M0
C9,D9	82	F	ovary	endometrioid carcinomas	I	T1N0M0
C10,D10	47	F	ovary	mucinous cystadenomas	I	T1N0M0
C11,D11	43	F	ovary	mucinous cystadenomas	III	T2N0M0
C12,D12	63	F	ovary	endometrioid carcinomas	III	T1N0M0
C13,D13	54	F	ovary	Hepatoid carcinoma		T2N0M0
C14,D14	56	F	ovary	serous cystadenomas	I	T1N0M0
C15,D15	34	F	ovary	serous cystadenomas	I	T2N0M0
E1,F1	24	F	ovary	mucinous cystadenomas	I	T1N0M0
E2,F2	58	F	ovary	endometrioid carcinomas	III	T2N0M0
E3,F3	25	F	ovary	endometrioid carcinomas	II	T2N0M0
E4,F4	51	F	ovary	endometrioid carcinomas	I	T1N0M0
E5,F5	25	F	ovary	mucinous cystadenomas	I	T1N0M0
E6,F6	50	F	ovary	endometrioid carcinomas	I	T2N0M0
E7,F7	40	F	ovary	endodermal sinus tumor		T1N0M0
E8,F8	34	F	ovary	endodermal sinus tumor		T1N0M0
E9,F9	33	F	ovary	serous cystadenomas	I	T1N0M0
E10,F10	52	F	ovary	endometrioid carcinomas	III	T2N0M0
E11,F11	42	F	ovary	endometrioid carcinomas	I	T1N0M0
E12,F12	68	F	ovary	endometrioid carcinomas	III	T1N0M0
E13,F13	17	F	ovary	endometrioid carcinomas	I	T1N0M0
E14,F14	38	F	ovary	mucinous cystadenomas	I	T1N0M0
E15,F15	48	F	ovary	mucinous cystadenomas	III	T1N0M0
G1,H1	18	F	ovary	serous cystadenomas	II	T1N0M0
G2,H2	36	F	ovary	Sarcoma		T1N0M0
G3,H3	42	F	ovary	serous cystadenomas	II~III	T1N0M0
G4,H4	42	F	ovary	serous cystadenomas	II~III	T1N0M0
G5,H5	23	F	ovary	endodermal sinus tumor
G6,H6	45	F	ovary	serous cystadenomas	III	T2N0M0
G7,H7	18	F	ovary	mucinous cystadenomas	I	T2N0M0
G8,H8	48	F	ovary	serous cystadenomas	II	T2N0M0
G9,H9	49	F	ovary	endometrioid carcinomas	III	T2N0M0
G10,H10	51	F	ovary	endometrioid carcinomas	III	T2N0M0
G11,H11	48	F	ovary	mucinous cystadenomas	I	T2N0M0
G12,H12	43	F	ovary	endodermal sinus tumor		T1N0M0
G13,H13	51	F	ovary	serous cystadenomas	III	T2N0M0
G14,H14	71	F	ovary	endometrioid carcinomas	III	T3N0M0
G15,H15	58	F	ovary	endometrioid carcinomas	III	T2N0M0
I1,J1	17	F	ovary	endodermal sinus tumor
I2,J2	50	F	ovary	endometrioid carcinomas	III	T2N0M0
I3,J3	44	F	ovary	serous cystadenomas	III	T2N0M0
I4,J4	54	F	ovary	serous cystadenomas	III	T2N0M0
I5,J5	39	F	ovary	mucinous cystadenomas	I	T2N0M0
I6,J6	39	F	ovary	endometrioid carcinomas	III	T2N0M0
I7,J7	53	F	ovary	mucinous cystadenomas	II	T2N0M0
I8,J8	43	F	ovary	endometrioid carcinomas	I	T2N0M0
I9,J9	74	F	ovary	serous cystadenomas	III	T2N0M0
I10,J10	52	F	ovary	endometrioid carcinomas	II	T1N0M0
I11,J11	56	F	ovary	serous cystadenomas	III	T2N0M0
I12,J12	54	F	ovary	endometrioid carcinomas	III	T1N0M0
I13,J13	54	F	ovary	serous cystadenomas	III	T2N0M0
I14,J14	23	F	ovary	mucinous cystadenomas	I~II	T1N0M0
I15,J15	52	F	ovary	mucinous cystadenomas	II	T2N0M0
